# Supplementary material for: A Preliminary Study of Chemical Profiles of Honey, Cerumen, and Propolis of the African Stingless Bee Meliponula ferruginea
Source: Foods. 2021 May 2;10(5):997. doi: 10.3390/foods10050997 (PMC8147412; doi:10.3390/foods10050997)
Supplement: Supplementary file 1 [file foods-10-00997-s001.zip]

Archive with 5 entries (4 files):
- foods-1215601-supplementary/
- foods-1215601-supplementary/Fig S1..pdf
- foods-1215601-supplementary/Table S1.pdf
- foods-1215601-supplementary/Table S2-NS_d.pdf
- foods-1215601-supplementary/Table S3.pdf
